# Supplementary material for: Effects of High Pressure Processing and Thermal Treatment on the Interaction between α-Lactalbumin and Pelargonium-3-Glucoside
Source: Molecules. 2022 Aug 3;27(15):4944. doi: 10.3390/molecules27154944 (PMC9370543; doi:10.3390/molecules27154944)
Supplement: Supplementary file 1 [file molecules-27-04944-s001.zip]

Archive with 1 entries (1 files):
- molecules-1810648-supplementary.pdf
